# Supplementary material for: The role of water mass advection in staging of the Southern Ocean Salpa thompsoni populations
Source: Sci Rep. 2023 May 1;13:7088. doi: 10.1038/s41598-023-34231-7 (PMC10151325; doi:10.1038/s41598-023-34231-7)
Supplement: Supplementary file 1 — Supplementary Information. [file 41598_2023_34231_MOESM1_ESM.xlsx]

## Sheet: Table S1
Table S1. Year, sampling dates and number of Salpa thompsoni samples from shelf (0 – 750 m) or slope (> 750 m) stations in the PAL LTER study region. Jan – January, Feb – February.
Year	Sampling dates	Shelf stations	Slope stations
1998	29 Jan – 13 Feb	3	0
1999	9 Jan – 11 Feb	53	17
2000	9 Jan – 24 Jan	6	10
2001	10 Jan – 24 Jan	20	10
2002	8 Jan – 26 Jan	33	12
2003	11 Jan – 1 Feb	24	8
2004	8 Jan – 31 Jan	32	13
2005	5 Jan – 31 Jan	35	12
2006	7 Jan – 2 Feb	16	13
2007	8 Jan – 4 Feb	5	14
2008	5 Jan – 2 Feb	20	12
2009	6 Jan – 28 Jan	11	4
2010	6 Jan – 28 Jan	12	3
2011	7 Jan – 31 Jan	39	5
2012	6 Jan – 31 Jan	1	6
2013	5 Jan – 30 Jan	5	1
2014	7 Jan – 27 Jan	6	5
2015	5 Jan – 29 Jan	8	7

## Sheet: Table S2
Table S2. Pearson correlation results between MOM6 and satellited derived SST and chlorophyll a concentration across LMEs
		Sea surface temperature (ºC)			Chlorophyll a concentration (mg m-3)
LME	LME Name	R	p-value	n	R	p-value	n	Notes
1	East Bering Sea	0.9944	<0.0001	120	0.471	<0.0001	83
2	Gulf of Alaska	0.9986	<0.0001	120	0.2542	0.0096	103
3	California Current	0.9958	<0.0001	120	0.6679	<0.0001	120
4	Gulf of California	0.9875	<0.0001	120	0.5062	<0.0001	120
5	Gulf of Mexico	0.9954	<0.0001	120	0.9128	<0.0001	120
6	Southeast U.S. Continental Shelf	0.9897	<0.0001	120	0.9294	<0.0001	120
7	Northeast U.S. Continental Shelf	0.9861	<0.0001	120	0.7781	<0.0001	120
8	Scotian Shelf	0.9984	<0.0001	120	0.6375	<0.0001	112
9	Newfoundland-Labrador Shelf	0.9971	<0.0001	120	0.6412	<0.0001	112
10	Insular Pacific-Hawaiian	0.9949	<0.0001	120	0.8274	<0.0001	120
11	Pacific Central-American	0.9177	<0.0001	120	0.6705	<0.0001	120
12	Caribbean Sea	0.9927	<0.0001	120	0.798	<0.0001	120
13	Humboldt Current	0.9901	<0.0001	120	0.268	0.0031	120
14	Patagonian Shelf	0.9909	<0.0001	120	-0.0866	0.3468	120
15	South Brazil Shelf	0.9858	<0.0001	120	0.9155	<0.0001	120
16	East Brazil Shelf	0.9771	<0.0001	120	0.4584	<0.0001	120
17	North Brazil Shelf	0.8559	<0.0001	120	0.375	<0.0001	120
18	Canadian Eastern Arctic - West Greenland	0.9828	<0.0001	120	0.6339	<0.0001	75
19	Greenland Sea	0.9661	<0.0001	120	0.1544	0.1688	81
20	Barents Sea	0.9598	<0.0001	120	0.8058	<0.0001	61
21	Norwegian Sea	0.9911	<0.0001	120	0.1977	0.0959	72
22	North Sea	0.9912	<0.0001	120	0.8012	<0.0001	89
23	Baltic Sea	0.9843	<0.0001	120	-0.2166	0.0478	84	Poorly resolved; excluded
24	Celtic-Biscay Shelf	0.9841	<0.0001	120	0.4491	<0.0001	98
25	Iberian Coastal	0.9966	<0.0001	120	0.8257	<0.0001	120
26	Mediterranean	0.9987	<0.0001	120	0.9705	<0.0001	120
27	Canary Current	0.993	<0.0001	120	0.9509	<0.0001	120
28	Guinea Current	0.9816	<0.0001	120	0.5667	<0.0001	119
29	Benguela Current	0.9901	<0.0001	120	0.7591	<0.0001	120
30	Agulhas Current	0.9964	<0.0001	120	0.9078	<0.0001	120
31	Somali Coastal Current	0.9753	<0.0001	120	0.8214	<0.0001	120
32	Arabian Sea	0.9615	<0.0001	120	0.827	<0.0001	120
33	Red Sea	0.9933	<0.0001	120	0.8757	<0.0001	120	Poorly resolved; excluded
34	Bay of Bengal	0.9719	<0.0001	120	0.9013	<0.0001	120
35	Gulf of Thailand	0.9332	<0.0001	120	0.4493	<0.0001	100	Poorly resolved; excluded
36	South China Sea	0.9934	<0.0001	120	0.6712	<0.0001	120
37	Sulu-Celebes Sea	0.8958	<0.0001	120	0.7849	<0.0001	120
38	Indonesian Sea	0.94	<0.0001	120	0.7218	<0.0001	120
39	North Australian Shelf	0.9569	<0.0001	120	0.7057	<0.0001	112
40	Northeast Australian Shelf	0.9873	<0.0001	120	0.7603	<0.0001	120
41	East-Central Australian Shelf	0.9922	<0.0001	120	0.9458	<0.0001	120
42	Southeast Australian Shelf	0.9926	<0.0001	120	0.5296	<0.0001	120
43	Southwest Australian Shelf	0.9876	<0.0001	120	0.9001	<0.0001	120
44	West-Central Australian Shelf	0.9779	<0.0001	120	0.9495	<0.0001	120
45	Northwest Australian Shelf	0.9824	<0.0001	120	0.8869	<0.0001	120
46	New Zealand Shelf	0.9956	<0.0001	120	0.6387	<0.0001	120
47	East China Sea	0.9932	<0.0001	120	0.6048	<0.0001	109
48	Yellow Sea	0.9183	<0.0001	120	-0.1595	0.0845	118	Poorly resolved; excluded
49	Kuroshio Current	0.9967	<0.0001	120	0.9139	<0.0001	120
50	Sea of Japan/East Sea	0.9979	<0.0001	120	0.7853	<0.0001	120
51	Oyashio Current	0.9958	<0.0001	120	0.2595	0.0044	119
52	Sea of Okhotsk	0.9944	<0.0001	120	0.4727	<0.0001	90
53	West Bering Sea	0.9936	<0.0001	120	0.7004	<0.0001	93
54	Northern Bering-Chukchi Seas	0.9553	<0.0001	120	0.7191	<0.0001	49	Less than 50% observations
55	Beaufort Sea	0.8468	<0.0001	120	0.083	0.6353	35	Less than 50% observations
56	East Siberian Sea	0.8439	<0.0001	120	NaN	NaN	1	Less than 50% observations
57	Laptev Sea	0.8774	<0.0001	120	-0.4207	0.0821	18	Less than 50% observations
58	Kara Sea	0.956	<0.0001	120	0.3023	0.0873	33	Less than 50% observations
59	Iceland Shelf and Sea	0.9816	<0.0001	120	0.0536	0.6548	72
60	Faroe Plateau	0.959	<0.0001	120	-0.045	0.7198	66
61	Antarctic	0.9784	<0.0001	120	0.2823	0.0318	58	Less than 50% observations
62	Black Sea	0.9947	<0.0001	120	0.3936	<0.0001	120	Poorly resolved; excluded
63	Hudson Bay Complex	0.9897	<0.0001	120	0.5434	0.0001	47	Less than 50% observations
64	Central Arctic Ocean	0.8439	<0.0001	120	-0.837	0.0377	6	Less than 50% observations
65	Aleutian Islands	0.9944	<0.0001	120	-0.1206	0.4772	37	Less than 50% observations
66	Canadian High Arctic - North Greenland	0.9136	<0.0001	120	NaN	NaN	NaN	Less than 50% observations

## Sheet: Figure S1
Supplementary Figure 1. Particle trajectory probabilities computed for 4 years. 3000 particles were released within the top 500 m and backtracked for 5 months.
The release locations are denoted by orange disks. The color gradient indicates the likeliness of a particle to pass each grid cell, from unlikely (blue) to very likely (red).
The gradient is based on the minimum number of particles passing through a grid cell to the maximum number and is used as a relative, qualitative measure.
